# Supplementary material for: Molecular Iodine/PPARγ Interaction in the Invasion and Angiogenesis of Neuroblastoma Xenografts
Source: Cells. 2026 Jun 30;15(13):1189. doi: 10.3390/cells15131189 (PMC13359963; doi:10.3390/cells15131189)
Supplement: Supplementary file 1 [file cells-15-01189-s001.zip]

Archive with 1 entries (1 files):
- cells-4248382-supplementary.pdf
